# Supplementary material for: Antimalarial drug use in general populations of tropical Africa
Source: Malar J. 2008 Jul 8;7:124. doi: 10.1186/1475-2875-7-124 (PMC2494551; doi:10.1186/1475-2875-7-124)
Supplement: Additional File 1 — Individuals and households' characteristics by site. [file 1475-2875-7-124-S1.xls]

## Sheet: Feuil1
Individuals and households's characteristics
ID Site	1	2	3	4	5	6	7	8	9	10	11	12	13	14	15	16	17	18	19	20	21	22	23	24	25	26	27	28	29	30
Number of individuals interviewed	100	100	107	102	103	102	102	101	101	100	100	96	107	107	104	106	105	108	104	109	102	103	101	100	101	105	104	103	113	101
Number of households	35	34	33	34	36	34	34	33	34	33	35	34	42	39	44	38	42	43	38	39	38	36	36	35	36	38	37	38	42	40
Proportion of individuals born at more than 10 km from the site	0.77	0.63	0.73	0.56	0.73	0.87	0.42	0.92	0.55	0.96	0.81	0.79	0.54	0.47	0.55	0.57	0.48	0.99	0.88	0.75	0.43	0.31	0.31	0.2	0.14	0.5	0.69	0.72	0.23	0.39
Proportion of individuals who were living during for more than 1 year in an other area	0.32	0.47	0.31	0.45	0.41	0.38	0.57	0.17	0.47	0.19	0.06	0.06	0.41	0.38	0.34	0.19	0.22	0.06	0.06	0.22	0.17	0.58	0.44	0.64	0.54	0.25	0.34	0.26	0.35	0.17
Proportion of individuals who were living for more than 1 year in an other country	0.14	0.22	0.29	0.24	0.03	0.03	0.15	0.06	0.02	0.04	0.28	0.27	0.24	0.33	0.24	0.25	0.28	0.11	0.07	0.19	0.24	0.04	0.05	0.07	0.1	0.04	0.06	0.12	0.06	0.11
Proportion of individuals who were living in an other site one year before the study	0	0.01	0.06	0.03	0.01	0.01	0.03	0.01	0	0.03	0.08	0.08	0.06	0.01	0.04	0.03	0.1	0.05	0	0.02	0.1	0.1	0.26	0.14	0.09	0.11	0.09	0.06	0.12	0.15
Proportion of individuals who were living in an other site for more than one month during the preceding year	0.12	0.05	0.16	0.1	0.14	0	0.01	0	0	0.05	0.08	0.07	0.11	0.13	0.11	0.11	0.14	0.08	0.03	0.07	0.3	0.17	0.39	0.29	0.18	0.32	0.38	0.37	0.25	0.45
Proportion of individuals who have slept 1 night or more in an other site during the 30 previous days	0.11	0.2	0.07	0.09	0.08	0.05	0.1	0.21	0.03	0.16	0.06	0.11	0.06	0.23	0.08	0.15	0.07	0.09	0.07	0.05	0.25	0.13	0.15	0.06	0.11	0.42	0.37	0.29	0.38	0.41
Proportion of individuals living in house with a durable roof	0.91	0.71	0.89	0.82	0.92	0	0.02	0.04	0	0	0.11	0.15	0.98	1	0.96	0.12	0.39	0.72	0.99	1	0.23	0.03	0.17	0.07	0	0.93	0.98	0.96	0.89	1
Proportion of individuals living in a house with a tiled or concreted floor	0.88	0.74	0.9	0.88	0.94	0.12	0.01	0	0	0	0.03	0.05	0.95	1	0.89	0.03	0.11	0.3	0.8	0.9	0.12	0.03	0.14	0.02	0	0.19	0.17	0.4	0.13	0.26
Proportion of individuals living in a house with coated or concreted walls	0.88	0.75	0.92	0.81	0.89	0.07	0	0	0.01	0	0.03	0.01	0.89	0.97	0.85	0	0.03	0.39	0.76	0.98	0.17	0.25	0.47	0.27	0.35	0.42	0.4	0.45	0.28	0.34
Proportion of individuals living in a house with windows closing hermetically	0.32	0.22	0.09	0.04	0.02	0	0	0	0.01	0.01	0.05	0.06	0.37	0.44	0.36	0.26	0.13	0.23	0.25	0.68	0	0	0.13	0.01	0	0.11	0.04	0.37	0.2	0.25
Proportion of individuals who had a bed-net	0.96	1	0.94	1	0.96	0.92	0.71	0.12	0.85	0.66	0.18	0.01	0.44	0.3	0.45	0.69	0.64	0.1	0.1	0.16	0.05	0.06	0.12	0.02	0.08	0.1	0.05	0.09	0.08	0.01
Proportion of individuals who had a not damaged bed-net	0.81	0.73	0.58	0.56	0.51	0.45	0.28	0.03	0.66	0.31	0.13	0	0.36	0.25	0.37	0.55	0.43	0.03	0.06	0.15	0.02	0.05	0.09	0.01	0.07	0.1	0.04	0.09	0.07	0.01
Proportion of individuals who claim to have had a malaria attack during the 6 previous months	0.64	0.57	0.48	0.64	0.49	0.63	0.5	0.52	0.41	0.32	0.49	0.62	0.65	0.71	0.72	0.78	0.59	0.78	0.81	0.71	0.67	0.62	0.69	0.69	0.92	0.83	0.84	0.75	0.73	0.78
Proportion of individuals who claim to have had a malaria attack during the 30 previous days	0.54	0.47	0.37	0.46	0.39	0.31	0.23	0.21	0.18	0.11	0.38	0.5	0.36	0.42	0.39	0.68	0.4	0.52	0.53	0.48	0.47	0.44	0.44	0.49	0.56	0.68	0.51	0.53	0.46	0.52
Proportion of individuals who took an antimalarial drug by self treatment during the 6 previous months	0.25	0.31	0.24	0.29	0.27	0.28	0.14	0.25	0.16	0.07	0.26	0.3	0.46	0.55	0.58	0.24	0.31	0.44	0.4	0.49	0.55	0.56	0.65	0.68	0.78	0.61	0.67	0.63	0.5	0.56
Proportion of individuals who took an antimalarial drug by prescription during the 6 previous months	0.29	0.15	0.18	0.25	0.15	0.09	0.09	0.2	0.1	0.19	0.1	0.32	0.32	0.13	0.11	0.11	0.14	0.06	0.07	0.18	0.13	0.15	0.1	0.19	0.26	0.01	0.12	0.22	0.11	0.19
Proportion of individuals who took an antimalarial drug during the 6 previous months	0.5	0.42	0.37	0.5	0.42	0.36	0.24	0.45	0.25	0.22	0.32	0.54	0.6	0.62	0.65	0.34	0.38	0.49	0.43	0.6	0.62	0.6	0.67	0.76	0.91	0.61	0.71	0.69	0.54	0.69
Proportion of individuals who had access to stockpiles of antimalarial drugs at home	0.12	0.05	0.12	0.09	0.04	0.04	0.06	0.03	0.03	0.04	0.16	0.25	0.52	0.68	0.47	0.04	0.2	0.14	0.21	0.4	0.22	0.25	0.1	0.21	0.09	0.27	0.15	0.19	0.16	0.15
Number of visitors	9	3	7	4	0	4	5	1	0	0	2	0	4	8	3	9	1	2	4	2	9	8	5	11	21	18	15	2	9	8
Sum of individuals in the households selected	424	416	494	567	340	364	298	304	353	308	513	339	252	243	292	381	297	289	297	309	307	265	269	254	250	294	381	245	292	260
Average number of individuals by household	12	12	15	17	9	11	9	9	10	9	15	10	6	6	7	10	7	7	8	8	8	7	7	7	7	8	10	6	7	7
Proportion of visitors among individuals of the households	2.1%	0.7%	1.4%	0.7%	0.0%	1.1%	1.7%	0.3%	0.0%	0.0%	0.4%	0.0%	1.6%	3.3%	1.0%	2.4%	0.3%	0.7%	1.3%	0.6%	2.9%	3.0%	1.9%	4.3%	8.4%	6.1%	3.9%	0.8%	3.1%	3.1%
Average number of rooms by household	5.0	3.6	5.9	5.9	3.0	4.6	3.7	4.2	4.5	3.9	6.2	4.2	2.7	4.0	3.8	4.3	3.7	3.7	4.3	4.5	4.4	3.7	5.4	5.3	3.3	6.7	8.5	5.9	5.7	6.4
Proportion of households with :
a kitchen	0.03	0	0	0	0	0	0	0	0	0	0	0.06	0.26	0.54	0.41	0	0.02	0	0.03	0.44	0	0	0	0	0	0.05	0.05	0.05	0.02	0.03
a refregirator	0.26	0	0	0	0	0	0	0	0	0	0	0.03	0.05	0.41	0.25	0	0	0	0	0.23	0	0	0.03	0	0	0.03	0.05	0.16	0	0
a living room	0.06	0	0	0.03	0	0	0	0	0	0	0.31	0.15	0.29	0.44	0.39	0	0.24	0.37	0.61	0.9	0.05	0	0.08	0	0	0.37	0.43	0.58	0.43	0.28
a dining room	0.06	0.03	0	0	0	0	0	0	0	0	0	0.03	0	0.13	0.14	0	0	0	0.03	0.08	0.08	0	0.03	0	0	0.39	0.59	0.61	0.38	0.35
a television	0.62	0.53	0.52	0.56	0.17	0	0	0	0	0	0	0.03	0.48	0.59	0.55	0	0	0	0.16	0.49	0.05	0	0.03	0	0	0.08	0.11	0.11	0.02	0.03
a video recorder	0.03	0	0.03	0	0	0	0	0	0	0	0	0.03	0.07	0.28	0.25	0	0	0	0	0.18	0	0	0.03	0	0	0.05	0.05	0.05	0.02	0
a radio	0.85	0.74	0.7	0.88	0.89	0.35	0.32	0.33	0.38	0.26	0.8	0.5	0.88	0.85	0.77	0.66	0.76	0.65	0.87	0.95	0.42	0.36	0.44	0.49	0.42	0.61	0.59	0.79	0.69	0.53
a phone	0.03	0	0	0.03	0	0	0	0	0	0	0	0.03	0.02	0.23	0.16	0	0	0	0	0.08	0	0	0	0	0	0	0	0	0	0
a transmobile phone	0.09	0.03	0.27	0.21	0	0	0	0	0	0.03	0	0.03	0.21	0.44	0.36	0.03	0	0	0.03	0.26	0	0	0.03	0	0	0.03	0	0	0	0
a bike	0.06	0.03	0	0.09	0	0.62	0.76	0.7	0.62	0.47	0.77	0.85	0.95	0.82	0.86	0.97	0.86	0.93	0.84	0.59	0.53	0.61	0.39	0.6	0.5	0.05	0.11	0.03	0.02	0.03
a motorcycle	0.12	0.06	0	0	0	0.03	0.03	0	0.03	0	0.26	0.18	0.52	0.77	0.7	0.21	0.33	0.23	0.47	0.56	0.16	0.08	0.03	0.06	0.03	0.05	0.16	0.05	0	0.03
a car	0.15	0.09	0.24	0.24	0	0	0	0	0	0	0	0	0.1	0.28	0.2	0	0	0	0.03	0.1	0	0	0.03	0	0	0.05	0	0	0	0
a tractor	0.06	0	0	0.03	0	0	0	0	0	0	0.03	0	0	0	0.07	0	0	0	0	0	0.03	0	0.03	0	0	0	0	0	0	0
a plough	0.29	0.03	0.24	0.21	0.09	0.06	0	0	0.06	0.03	0.46	0.41	0.1	0.05	0.3	0.42	0.26	0.3	0.42	0.15	0.03	0.11	0.08	0.03	0	0	0	0	0	0
a calash	0.03	0	0	0.03	0	0	0	0	0	0	0	0	0	0	0	0	0	0	0	0	0	0	0	0	0	0	0	0	0	0
running water	0	0	0	0	0	0	0	0	0	0	0	0	0	0.49	0.27	0	0	0	0	0.23	0	0	0	0	0	0	0	0	0	0
electricity	0.85	0	0	0	0	0	0	0	0	0	0	0	0.07	0.64	0.41	0	0	0	0	0.46	0.03	0	0.03	0	0	0.05	0.51	1	0.05	0.08
Average socio economical score calculated for each household by the sum of the items present in the households (ranging from 0 to 16)	6.3	3.9	4.4	4.6	4.0	1.2	1.1	1.1	1.4	0.9	2.3	2.0	6.6	8.7	7.3	2.1	2.8	3.7	5.5	8.5	1.7	1.2	2.3	1.6	1.2	3.4	4.2	5.9	3.1	3.2
