# Supplementary material for: Antimalarial drug use in general populations of tropical Africa
Source: Malar J. 2008 Jul 8;7:124. doi: 10.1186/1475-2875-7-124 (PMC2494551; doi:10.1186/1475-2875-7-124)
Supplement: Additional File 2 — Sites characteristics. [file 1475-2875-7-124-S2.xls]

## Sheet: Feuil1
	Sites characteristics
	ID Site	Route site-capital	Route site-administrative center of the region		Route site-administrative center of the department		Route site-administrative center of the district		Route site-the nearest village or town		Route site- sanitary structure		Route site-pharmacy the most used		Route site - tarmacked road		Route site-public transport
		duration (hour)	length (km)	duration (hour)	length (km)	duration (hour)	length (km)	duration (hour)	length (km)	duration (hour)	length (km)	duration (hour)	length (km)	duration (hour)	length (km)	duration (hour)	length (km)	duration (hour)
	1	6.7	120	2.5	35	0.8	18	0.75	6	0.3	10	0.3	0	0	10	0.3	0	0
	2	7	131	2.5	46	1	7	0.3	0.5	0.1	7	0.3	7	0.3	21	0.2	0	0
	3	8	132	2.5	47	1	4	0.2	4	0.2	4	0.2	4	0.2	30	1	0	0
	4	7	152	2.8	67	1.3	14	0.4	10	0.2	14	0.4	14	0.4	42	0.9	0	0
	5	6.5	83	1.5	79	1.5	26	0.8	1.5	0.3	32	1.5	32	1.5	32	1.5	32	1.5
	6	10.5	291	3	32	0.8	18	0.4	0.2	0.1	18	0.4	18	0.4	32	0.8	0	0
	7	9.5	240	2.5	46	2.5	32	1.8	5	0.5	32	1.8	32	1.8	30	1.8	14	0.9
	8	11	234	2.5	25	2	12	1	1.5	0.3	25	2	25	2	7	0.8	7	0.8
	9	11.6	312	3.6	48	1.2	34	1	1.5	0.3	14	0.8	14	0.8	48	1.2	14	0.8
	10	12	299	3	27	1.5	13	0.8	2	0.4	7	1.4	7	1.4	27	1	4	0.8
	11	8	40	3	9.8	1	9.8	1	3	0.3	10	1	10	1	40	3	10	1
	12	9	34	2	15	2	15	2	2	0.3	8.4	0.5	8.4	0.5	18	2	8.43	0.5
	13	0.5	6.4	0.5	6.4	0.5	6.4	0.5	2	0.3	1.5	0.5	3	0.5	1.6	0.5	0	0
	14	0.7	5.1	0.7	5.1	0.7	5.1	0.7	3	0.5	0.2	0	0.2	0	0.7	0.1	0	0
	15	0.5	8.1	0.5	8.1	0.5	8.1	0.5	3	0.5	0.5	0.2	0.5	0.2	0.3	0	0	0
	16	12	85	2	14	2	15	1	3	0.3	15	1	15	1	25	2	15	1
	17	48	112	18	14	0.5	14	0.5	1	0.1	13	1	13	1	36	2	0	0
	18	4	5	1	5	1	5	1	4	1	3	1	1.5	0.5	0.4	0	0.4	0
	19	4	4	1	1	0.1	1	0.1	0.1	0.1	1	0.3	1	0.3	3	0.5	1	0.3
	20	5	0.5	0.1	0.5	0.1	0.5	0.1	2	0.5	0.9	0.2	0.9	0.2	0.7	0.1	0.3	0.1
	21	48	219	6	16	3	16	3	2	0.5	16	3	16	3	16	3	16	3
	22	48	226	24	23	5	23	5	6	1.3	0	0	0	0	98	7	23	5
	23	24	100	2.5	100	2.5	52	1	5	1	25	0.5	25	0.5	0	0	0	0
	24	24	73	1.3	73	2.3	33	0.5	2	0.5	5	1	5	1	0	0	0	0
	25	24	70	1.3	70	1.3	30	0.5	0.5	0.4	8	1.8	8	1.8	0	0	0	0
	26	6	190	6	80	3	25	1	2.6	0.5	25	1	25	1	80	3	0	0
	27	6.5	204	6.3	94	3.3	11	2	2.5	0.5	11	2	11	2	94	3.3	0	0
	28	6.6	209	6.4	99	3.4	6	1	2	0.5	6	1	6	1	99	3.4	0	0
	29	11.5	308	11.5	198	8.5	11	2	4	1	11	2	11	2	198	8.5	11	2
	30	7.5	248	7.5	138	4.5	33	1	3	0.8	33	1	33	1	138	4.5	0	0
