# Supplementary material for: Antimalarial drug use in general populations of tropical Africa
Source: Malar J. 2008 Jul 8;7:124. doi: 10.1186/1475-2875-7-124 (PMC2494551; doi:10.1186/1475-2875-7-124)
Supplement: Additional File 3 — Children's characteristics. [file 1475-2875-7-124-S3.xls]

## Sheet: Feuil1
	Childrens's characteristics
	ID Site	Nb Children	Mean age	Distribution by group of age			Fever during the 3 previous days				Treatment during the 7 previous days				Travel during the 30 previous days
				2 - 5 years old	6 - 9 years old	% of children aged more than 5 years	n	Prevalence	95% CI		n	Prevalence	95% CI		n	Prevalence	95% CI
	1	100	5.90	40	60	60.00	0	0.0%	0.0%	3.6%	12	12.0%	6.4%	20.0%	8	8.0%	3.5%	15.2%
	2	105	5.37	58	47	46.00	3	2.9%	0.6%	8.1%	6	5.7%	2.1%	12.0%	15	14.3%	8.2%	22.5%
	3	111	5.84	48	63	57.27	25	22.5%	15.1%	31.4%	1	0.9%	0.0%	4.9%	6	5.4%	2.0%	11.4%
	4	120	6.17	39	81	68.64	44	36.7%	28.1%	45.9%	4	3.3%	0.9%	8.3%	21	17.5%	11.2%	25.5%
	5	101	5.68	51	50	49.50	26	25.7%	17.6%	35.4%	1	1.0%	0.0%	5.4%	18	17.8%	10.9%	26.7%
	6	100	8.22	1	99	99.00	52	52.0%	41.8%	62.1%	0	0.0%	0.0%	3.6%	4	4.0%	1.1%	9.9%
	7	100	5.94	41	59	59.00	2	2.0%	0.2%	7.0%	0	0.0%	0.0%	3.6%	0	0.0%	0.0%	3.6%
	8	103	6.39	31	72	70.00	24	23.3%	15.5%	32.7%	4	3.9%	1.1%	9.6%	0	0.0%	0.0%	3.5%
	9	84	6.52	31	53	63.10	28	33.3%	23.4%	44.5%	2	2.4%	0.3%	8.3%	1	1.2%	0.0%	6.5%
	10	110	6.47	22	88	80.00	16	14.5%	8.5%	22.5%	1	0.9%	0.0%	5.0%	0	0.0%	0.0%	3.3%
	11	124	5.66	58	66	58.82	42	33.9%	25.6%	42.9%	22	17.7%	11.5%	25.6%	2	1.6%	0.2%	5.7%
	12	115	6.06	48	67	63.27	36	31.3%	23.0%	40.6%	32	27.8%	19.9%	37.0%	0	0.0%	0.0%	3.2%
	13	129	4.78	79	50	43.52	37	28.7%	21.1%	37.3%	40	31.0%	23.2%	39.7%	4	3.1%	0.9%	7.7%
	14	119	5.45	60	59	49.55	34	28.6%	20.7%	37.6%	38	31.9%	23.7%	41.1%	4	3.4%	0.9%	8.4%
	15	108	4.92	66	42	42.27	36	33.3%	24.6%	43.1%	44	40.7%	31.4%	50.6%	3	2.8%	0.6%	7.9%
	16	126	5.49	59	67	58.33	27	21.4%	14.6%	29.6%	17	13.5%	8.1%	20.7%	1	0.8%	0.0%	4.3%
	17	109	5.56	54	55	55.56	20	18.3%	11.6%	26.9%	12	11.0%	5.8%	18.4%	6	5.5%	2.0%	11.6%
	18	110	5.77	45	65	61.22	18	16.4%	10.0%	24.6%	11	10.0%	5.1%	17.2%	0	0.0%	0.0%	3.3%
	19	106	5.48	54	52	50.51	16	15.1%	8.9%	23.4%	14	13.2%	7.4%	21.2%	0	0.0%	0.0%	3.4%
	20	105	6.16	42	63	63.54	25	23.8%	16.0%	33.1%	19	18.1%	11.3%	26.8%	4	3.8%	1.0%	9.5%
	21	103	4.44	67	36	36.46	41	39.8%	30.3%	49.9%	34	33.0%	24.1%	43.0%	6	5.8%	2.2%	12.2%
	22	103	4.88	62	41	41.00	42	40.8%	31.2%	50.9%	22	21.4%	13.9%	30.5%	0	0.0%	0.0%	3.5%
	23	104	4.27	76	28	26.73	14	13.5%	7.6%	21.6%	3	2.9%	0.6%	8.2%	2	1.9%	0.2%	6.8%
	24	102	4.52	76	26	25.74	43	42.2%	32.4%	52.3%	21	20.6%	13.2%	29.7%	0	0.0%	0.0%	3.6%
	25	109	4.47	81	28	26.92	47	43.1%	33.7%	53.0%	23	21.1%	13.9%	30.0%	1	0.9%	0.0%	5.0%
	26	102	5.51	50	52	51.49	42	41.2%	31.5%	51.4%	9	8.8%	4.1%	16.1%	9	8.8%	4.1%	16.1%
	27	106	5.70	41	65	62.14	16	15.1%	8.9%	23.4%	1	0.9%	0.0%	5.1%	1	0.9%	0.0%	5.1%
	28	107	5.69	52	55	51.89	27	25.2%	17.3%	34.6%	8	7.5%	3.3%	14.2%	1	0.9%	0.0%	5.1%
	29	103	5.67	51	52	50.49	18	17.5%	10.7%	26.2%	4	3.9%	1.1%	9.6%	1	1.0%	0.0%	5.3%
	30	107	4.80	72	35	32.71	44	41.1%	31.7%	51.0%	28	26.2%	18.1%	35.6%	7	6.5%	2.7%	13.0%
