# Supplementary material for: Antimalarial drug use in general populations of tropical Africa
Source: Malar J. 2008 Jul 8;7:124. doi: 10.1186/1475-2875-7-124 (PMC2494551; doi:10.1186/1475-2875-7-124)
Supplement: Additional File 4 — Chloroquine prevalence in urines of children between two and nine years of age according to site's characteristics. [file 1475-2875-7-124-S4.xls]

## Sheet: Feuil1
	Chloroquine prevalence in urines of children aged 2-9 years according to site's characteristics.
	Bivariate analysis. Logistic regression model with random effect taking into account the interdependency of observations made within the same site.
	Site's characteristics		N*	CQ+†	Prevalence of presence of CQ‡	crudeOR	95%CI		p-value
	Country	Senegal	1023	223	22	1.00
		Burkina Faso	1007	478	47	3.69	1.49	9.16	0.005
		Cameroon	1022	561	55	5.54	2.23	13.72	0.000
	Area	North	1547	811	52	1.00
		South	1505	451	30	0.31	0.15	0.66	0.002
	Prop. ‡ born at more than 10 km	< 40%	1423	405	28	1.00
		>= 40%	1629	857	53	0.33	0.14	0.73	0.007
	Prop. ‡ living during for more than 1 year in an other area	< 30%	1311	480	37	1.00
		>= 30%	1741	782	45	1.54	0.63	3.77	0.348
	Prop. ‡ living for more than 1 year in an other country	< 15%	1818	694	38	1.00
		>= 15%	1234	568	46	1.47	0.59	3.65	0.408
	Prop. ‡ living in an other locality one year before the study	< 5%	1424	471	33	1.00
		>= 5%	1628	791	49	2.29	0.97	5.40	0.058
	Prop. ‡ living in an other site for more than 1 month during the preceding year	< 15%	1920	685	36	1.00
		>= 15%	1132	577	51	2.24	0.92	5.45	0.077
	Prop. ‡ have slept 1 night or more in an other site during the preceding 30 days	< 15%	1806	800	44	1.00
		>= 15%	1246	462	37	0.68	0.27	1.70	0.411
	Prop. ‡ had a not damaged bed-net	< 30%	1826	868	48	1.00
		>= 30%	1226	394	32	0.48	0.20	1.15	0.100
	Prop. ‡ had a malaria attack during the preceding 6 months	< 66%	1521	508	33	1.00
		>= 66%	1531	754	49	2.18	0.92	5.13	0.075
	Prop. ‡ took an antimalarial drug by self treatment during thepreceding 6 months	< 50%	1822	552	30	1.00
		>= 50%	1230	710	58	3.85	1.80	8.25	0.001
	Prop. ‡ took an antimalarial drug by prescription during the preceding 6 months	< 15%	1593	539	34	1.00
		>= 15%	1459	723	50	2.20	0.93	5.19	0.073
	Prop. ‡ took an antimalarial during the preceding 6 months	< 50%	1402	299	21	1.00
		>= 50%	1650	963	58	6.17	3.30	11.53	0.000
	Prop. ‡ had access to stockpiles of antimalarial drugs at home	< 20%	1955	605	31	1.00
		>= 20%	1097	657	60	4.05	1.86	8.81	0.000
	Proportion of visitors among individuals being in the households during the preceding night	< 2%	1918	635	33	1.00
		>= 2%	1134	627	55	3.02	1.29	7.07	0.011
	Average number of individuals by household	< 7	834	501	60	1.00
		7-9.9	1293	504	39	0.35	0.13	0.93	0.035
		>= 10	925	257	28	0.21	0.07	0.61	0.004
	Average number of rooms by household	< 4	1119	526	47	1.00
		>= 4	1933	736	38	0.68	0.27	1.71	0.408
	Socioeconomic level	<6	2540	914	36	1.00
	in 2 classes	>=6	512	349	68	4.73	1.74	12.87	0.002
	Type of area	rural	2443	900	37	1.00
		urban	609	362	59	2.93	1.01	8.46	0.047
	Presence of larvar forms	no	993	508	51	1.00
		yes	2059	754	37	0.49	0.19	1.22	0.126
	Duration to join the capital	< 8 hours	1445	702	49	1.00
		>= 8 hours	1607	560	35	0.51	0.21	1.21	0.127
	Duration of the travel to join the administrative center of the region	< 2.5 hours	1121	598	53	1.00
		>= 2.5 hours	1931	664	34	0.39	0.16	0.93	0.035
	Duration of the travel to join the administrative center of the department	< 1.5 hours	1517	682	45	1.00
		>= 1.5 hours	1535	580	38	0.70	0.29	1.72	0.443
	Duration of the travel to join the administrative center of the district	< 1 hour	1545	703	46	1.00
		>= 1 hour	1507	559	37	0.67	0.28	1.64	0.382
	Length of the travel to join the nearest sanitary structure	< 1 km	404	304	75	1.00
		1-9.9 km	1034	425	41	0.20	0.06	0.67	0.010
		>= 10 km	1614	533	33	0.13	0.04	0.42	0.001
	Duration of the travel to join the nearest sanitary structure	< 1hour	1422	665	47	1.00
		>= 1 hour	1630	597	37	0.58	0.24	1.41	0.228
	Length of the travel to join the pharmacy the most used	< 5km	504	340	67	1.00
		5-9.9 km	1034	425	41	0.29	0.09	0.95	0.041
		>= 10 km	1514	497	33	0.19	0.06	0.57	0.003
	Duration of the travel to join the pharmacy the most used	< 1 hour	1520	683	45	1.00
		>= 1 hour	1532	579	38	0.67	0.28	1.64	0.383
	Length of the route to join the nearest tarmacked road	< 2 km	816	525	64	1.00
		2-24.9 km	593	181	31	0.21	0.07	0.62	0.005
		> 25 km	1643	556	34	0.23	0.09	0.55	0.001
	Duration of the route to join the nearest tarmacked road	< 1 hour	1336	640	48	1.00
		>= 1 hour	1716	622	36	0.56	0.23	1.37	0.206
	Length of the route to join the nearest public transport	< 1 km	1851	893	48	1.00
		1-4.9 km	209	41	20	0.23	0.04	1.30	0.096
		>= 5 km	992	328	33	0.49	0.20	1.21	0.122
	Duration of the route to join the nearest public transport	< 0.5 hour	1950	924	47	1.00
		>= 0.5 hour	1102	338	31	0.44	0.18	1.07	0.071
	Prevalence of the anti-CSP antibodies among children aged between 2 and 9 years old	< 20 %	635	245	39	1.00
		20-39.9 %	1227	746	61	2.81	1.13	6.97	0.026
		>= 40%	1190	271	23	0.44	0.17	1.12	0.088
	Prevalence of the Plasmodium falciparum trophozoïtes among children	< 25%	428	126	29	1.00
		25-49%	526	351	67	6.62	1.67	26.23	0.007
		50-74%	989	407	41	1.76	0.52	5.92	0.359
		>=75%	1109	378	34	1.27	0.38	4.21	0.693
	*N number of urine samples from children, †CQ+ = number of samples with chloroquine in urines, ‡Prop.: proportion of inhabitants of the site who
